# Supplementary material for: Canadian COVID-19 host genetics cohort replicates known severity associations
Source: PLoS Genet. 2024 Mar 22;20(3):e1011192. doi: 10.1371/journal.pgen.1011192 (PMC10990181; doi:10.1371/journal.pgen.1011192)
Supplement: S1 Table — Samples were assigned ancestry based on prediction by GRAF-pop (see Methods), and then categorized into 5 superpopulations: AFR = African, AMR = Admixed American, EAS = East Asian, SAS = South Asian, EUR = European. EUR is the largest ancestry in HostSeq. (XLSX) [file pgen.1011192.s020.xlsx]

## Sheet: S1 Table
Table S1. Summary statistics per ancestry. Samples were assigned ancestry based on prediction by GRAF-pop (see Methods), and then categorized into 5 superpopulations: AFR=African, AMR=Admixed American, EAS=East Asian, SAS=South Asian, EUR=European. EUR is the largest ancestry in HostSeq.
Ancestry	Total	Non-hospitalized	Hospitalized	Male	Female	Age [Mean (SD)]
AFR	455	134	321	210	245	46.81 (20.33)
AMR	537	253	284	261	276	43.01 (18.75)
EAS	654	349	305	283	371	44.03 (19.74)
EUR	6107	3876	2231	2522	3585	50.41 (20.34)
SAS	519	238	281	279	240	40.88 (20.47)
uncategorized	202	125	77	91	111	41.70 (20.30)
