# Supplementary material for: Canadian COVID-19 host genetics cohort replicates known severity associations
Source: PLoS Genet. 2024 Mar 22;20(3):e1011192. doi: 10.1371/journal.pgen.1011192 (PMC10990181; doi:10.1371/journal.pgen.1011192)
Supplement: S2 Table — Some studies share samples, however, in this table overlapping samples have been only been counted once. BQC19 is the largest study in HostSeq. GenOMICC has the highest proportion of hospitalized samples. (XLSX) [file pgen.1011192.s021.xlsx]

## Sheet: S2 Table
Table S2. Summary statistics per study HostSeq constitutes several studies of varying sizes and hostpitalization proportions. Some studies share samples, however, in this table overlapping samples have been only been counted once. BQC19 is the largest study in HostSeq. GenOMICC has the highest proportion of hospitalized samples.
Study	Total	Non-hospitalized	Hospitalized	Male	Female	Age [Mean (SD)]
AB-HGS	53	10	43	23	30	45.51 (12.83)
AB3C	167	151	16	80	87	9.50 (4.51)
BQC19	3623	1289	2334	1727	1896	55.86 (19.90)
CANCOV	1007	577	430	431	576	50.67 (16.24)
Concor-Donor	760	734	26	228	532	43.67 (13.49)
GD-COVID	482	391	91	182	300	46.37 (19.09)
GENCOV	924	865	59	395	529	44.05 (14.25)
GenOMICC	327	7	320	176	151	62.42 (14.4)
Host-Factors	9	0	9	3	6	29.83 (20.31)
IPCO	48	43	5	21	27	50.94 (14.26)
LEFT-GEN	44	34	10	23	21	49.32 (15.53)
SCB	250	158	92	142	108	8.94 (6.11)
Susceptibility-Infectious	37	7	30	23	14	52.22 (18.83)
Understanding-Immunity	10	7	3	4	6	46.80 (14.29)
genMARK	733	702	31	188	545	36.98 (15.34)
