# Supplementary material for: Canadian COVID-19 host genetics cohort replicates known severity associations
Source: PLoS Genet. 2024 Mar 22;20(3):e1011192. doi: 10.1371/journal.pgen.1011192 (PMC10990181; doi:10.1371/journal.pgen.1011192)
Supplement: S3 Table — The significant gene-set ‘HASEGAWA_TUMORIGENESIS_BY_RET_C634R’ has an effect size of 1.72+/-0.31 and a raw p-value of 2.36E-8. (XLSX) [file pgen.1011192.s022.xlsx]

## Sheet: S3 Table
Table S3. Per-gene association details from the MAGMA gene-set analysis. The significant gene-set 'HASEGAWA_TUMORIGENESIS_BY_RET_C634R' has an effect size of 1.72+/-0.31 and a raw p-value of 2.36E-8.
Gene	Genomic Location (GRCh38)	No. of SNPs	P-value
SERINC2	chr1:31882412-31907525	46	0.247
COL11A1	chr1:103342023-103574052	405	0.0368
RET	chr10:43572475-43625799	120	0.298
IFIT1B	chr10:91137813-91144962	9	0.233
IRF7	chr11:612553-615999	2	0.597
DHX58	chr17:40253422-40264751	13	0.00842
USP18	chr22:18632666-18660164	30	0.00764
