# Supplementary material for: Canadian COVID-19 host genetics cohort replicates known severity associations
Source: PLoS Genet. 2024 Mar 22;20(3):e1011192. doi: 10.1371/journal.pgen.1011192 (PMC10990181; doi:10.1371/journal.pgen.1011192)
Supplement: S4 Table — Direction and magnitude of effect size is consistent between HGI7no and HostSeq for most of the loci. Nearest-Gene and Suggested-Phenotype annotations are as provided by HGI (table S2 of HGI 2023 Nature paper) [8]. Suggested-phenotype indicates the result of HGI’s phenotypic impact assessment to determine if ‘disease severity’ or ‘infection susceptibility’ is the main impact. (XLSX) [file pgen.1011192.s023.xlsx]

## Sheet: S4 Table
Table S4. Association details of 47 variants from the HGI GWAS comparing HGI7no results with HostSeq. Direction and magnitude of effect size is consistent between HGI7no and HostSeq for most of the loci. Nearest-Gene and Suggested-Phenotype annotations are as provided by HGI (table S2 of HGI 2023 Nature paper). Suggested-phenotype indicates the result of HGI's phenotypic impact assessment to dete…
SNP	Genomic Location (GRCh38)	Nearest-Gene	Suggested-Phenotype	Reference Allele	Effect Allele	Beta HGI7no	SE HGI7no	P-value HGI7no	Beta HostSeq	SE HostSeq	P-value HostSeq
rs17713054	chr3:45818159	LZTFL1	Disease severity	G	A	0.37	0.031	5.76e-32	0.349	0.069	5.33e-07
rs12660421	chr6:41520640	FOXP4	Disease severity	G	A	0.257	0.041	3.06e-10	0.378	0.08	2.26e-06
rs9636867	chr21:33237639	IFNAR2	Disease severity	A	G	0.095	0.019	3.2e-07	0.113	0.043	0.00929
rs7515509	chr1:77483438	AK5	Disease severity	G	A	0.081	0.019	1.78e-05	0.03	0.045	0.509
rs1405655	chr19:50379362	NR1H2	Disease severity	T	C	0.072	0.019	0.000105	0.022	0.045	0.623
rs78143111	chr21:33934844	ATP5PO	Disease severity	G	A	0.114	0.029	0.000109	0.066	0.068	0.334
rs16877005	chr4:25312372	ZCCHC4	Disease severity	A	G	0.126	0.033	0.000116	0.11	0.07	0.118
rs117169628	chr16:89196249	SLC22A31	Disease severity	G	A	0.09	0.027	0.000755	0.078	0.063	0.216
rs35154152	chr1:155202934	THBS3	Disease severity	T	C	-0.099	0.03	0.000778	-0.203	0.07	0.00348
rs12585036	chr13:112881427	ATP11A	Disease severity	C	T	0.069	0.021	0.00126	0.083	0.05	0.0982
rs10890422	chr1:46810098	CYP4B1	Disease severity	T	C	-0.056	0.019	0.00276	-0.042	0.043	0.332
rs3934643	chr10:79977061	SFTPD	Not classified	G	A	0.075	0.026	0.00372	0.181	0.058	0.00192
rs9305744	chr21:41471061	TMPRSS2	Disease severity	G	A	-0.058	0.021	0.00528	-0.008	0.05	0.87
rs7949972	chr11:34480495	ELF5	Disease severity	C	T	-0.05	0.018	0.00532	-0.051	0.042	0.227
rs35705950	chr11:1219991	MUC5B	Disease severity	G	T	-0.085	0.031	0.00553	-0.046	0.07	0.511
rs12610495	chr19:4717660	DPP9	Disease severity	A	G	0.062	0.023	0.00708	0.123	0.047	0.00845
rs717624	chr7:22854868	TOMM7	Disease severity	T	C	-0.048	0.018	0.00896	0.05	0.044	0.257
rs5023077	chr12:132565387	FBRSL1	Disease severity	T	C	-0.046	0.018	0.0106	-0.042	0.043	0.32
rs10850094	chr12:112922758	OAS1	Disease severity	T	C	0.048	0.019	0.0113	-0.011	0.045	0.804
rs79611697	chr9:15795835	CCDC171	Disease severity	G	T	0.089	0.038	0.0201	0.068	0.102	0.509
rs35122968	chr6:32714422	HLA-DQA2	Disease severity	T	C	-0.084	0.036	0.0204	-0.138	0.09	0.125
rs190509934	chr23:15602217	ACE2	Infection susceptibility	T	C	-0.456	0.198	0.0212	-0.178	0.368	0.629
rs10066378	chr5:132441275	IRF1	Disease severity	T	C	0.055	0.025	0.0283	0.08	0.057	0.159
rs1662979	chr2:26616850	CIB4	Disease severity	G	T	0.043	0.02	0.0338	-0.051	0.043	0.233
rs2517723	chr6:29947491	HLA-A	Disease severity	C	T	-0.044	0.021	0.0365	-0.01	0.043	0.823
rs241044	chr17:45635098	LINC02210-CRHR1	Disease severity	G	A	-0.044	0.023	0.0524	-0.013	0.054	0.808
rs7671107	chr4:25447603	ANAPC4	Disease severity	G	A	-0.043	0.024	0.0777	-0.075	0.047	0.109
rs516316	chr19:48702888	FUT2	Infection susceptibility	G	C	-0.029	0.018	0.111	0.011	0.044	0.807
rs34712979	chr4:105897896	NPNT	Disease severity	G	A	-0.036	0.023	0.113	-0.063	0.055	0.255
rs7897438	chr10:112972548	TCF7L2	Disease severity	C	A	-0.031	0.021	0.136	0.027	0.048	0.578
rs1123573	chr2:60480453	BCL11A	Disease severity	A	G	-0.029	0.021	0.183	-0.079	0.046	0.0863
rs2875968	chr8:60513412	RAB2A	Disease severity	G	A	0.023	0.018	0.192	-0.018	0.043	0.678
rs1128175	chr6:31182658	POU5F1	Disease severity	A	G	-0.022	0.021	0.289	0.006	0.049	0.908
rs13107325	chr4:102267552	SLC39A8	Infection susceptibility	C	T	0.037	0.038	0.322	0.101	0.083	0.228
rs12752585	chr1:155162930	KRTCAP2	Not classified	G	A	-0.017	0.018	0.336	-0.009	0.042	0.833
rs11924013	chr3:101647854	ZBTB11	Infection susceptibility	G	A	-0.018	0.019	0.347	0.005	0.044	0.906
rs34536443	chr19:10352442	TYK2	Disease severity	G	C	0.047	0.06	0.437	0.059	0.122	0.628
rs28368148	chr9:21206606	IFNA10	Disease severity	C	G	0.065	0.115	0.571	-0.147	0.19	0.437
rs505922	chr9:133273813	ABO	Infection susceptibility	C	T	-0.01	0.019	0.585	0	0.043	0.997
rs3744245	chr17:39990289	PSMD3	Not classified	C	G	-0.009	0.018	0.634	0.106	0.043	0.0131
rs184781326	chr14:28990028	FOXG1	Infection susceptibility	A	G	-0.019	0.049	0.699	0.097	0.111	0.383
rs11208552	chr1:64947147	JAK1	Disease severity	G	T	-0.007	0.019	0.734	-0.002	0.045	0.973
rs2260685	chr3:195770872	MUC4	Infection susceptibility	T	C	0.006	0.019	0.743	-0.003	0.042	0.949
rs928976	chr6:33081434	HLA-DPB1	Not classified	C	T	0.005	0.019	0.805	0	0.045	0.991
rs73005873	chr19:8896954	MUC16	Infection susceptibility	G	A	-0.004	0.022	0.867	-0.096	0.043	0.025
rs2897075	chr7:100032719	ZKSCAN1	Disease severity	C	T	0.002	0.018	0.908	0.037	0.043	0.39
rs73062389	chr3:45793925	SLC6A20	Infection susceptibility	G	A	-0.002	0.038	0.964	0.127	0.081	0.117
