# Supplementary material for: Canadian COVID-19 host genetics cohort replicates known severity associations
Source: PLoS Genet. 2024 Mar 22;20(3):e1011192. doi: 10.1371/journal.pgen.1011192 (PMC10990181; doi:10.1371/journal.pgen.1011192)
Supplement: S5 Table — Columns labeled by ancestry codes indicate the effect allele frequency for each variant in HostSeq ancestries. (XLSX) [file pgen.1011192.s024.xlsx]

## Sheet: S5 Table
Table S5. Ancestry-stratified allele frequencies for HGI7no hits in HostSeq. Columns labeled by ancestry codes indicate the effect allele frequency for each variant in HostSeq ancestries.
SNP	Genomic Location (GRCh38)	Nearest-Gene	Reference Allele	Effect Allele	AFR	AMR	EAS	EUR	SAS	uncategorized
rs17763742	chr3:45805277	SLC6A20	A	G	0.016	0.089	0.036	0.094	0.306	0.134
rs2496646	chr6:41515629	FOXP4-AS1	T	C	0.737	0.803	0.576	0.978	0.834	0.837
rs2834164	chr21:33249643	IFNAR2	A	C	0.436	0.478	0.388	0.499	0.454	0.411
