# Supplementary material for: Canadian COVID-19 host genetics cohort replicates known severity associations
Source: PLoS Genet. 2024 Mar 22;20(3):e1011192. doi: 10.1371/journal.pgen.1011192 (PMC10990181; doi:10.1371/journal.pgen.1011192)
Supplement: S6 Table — Columns labeled by study acronyms indicate the effect allele frequency for each variant in HostSeq studies. (XLSX) [file pgen.1011192.s025.xlsx]

## Sheet: S6 Table
Table S6. Study-stratified allele frequencies for HGI7no hits in HostSeq. Columns labeled by study acronyms indicate the effect allele frequency for each variant in HostSeq studies.
SNP	Genomic Location (GRCh38)	Nearest-Gene	Reference Allele	Effect Allele	AB-HGS	AB3C	BQC19	CANCOV	Concor-Donor	GD-COVID	GENCOV	GenOMICC	Host-Factors	IPCO	LEFT-GEN	SCB	Susceptibility-Infectious	Understanding-Immunity	genMARK
rs17763742	chr3:45805277	SLC6A20	A	G	0.115	0.078	0.094	0.104	0.095	0.105	0.094	0.167	0.167	0.083	0.08	0.12	0.122	0.05	0.091
rs2496646	chr6:41515629	FOXP4-AS1	T	C	0.894	0.94	0.921	0.886	0.951	0.909	0.908	0.823	0.5	0.938	0.943	0.866	0.811	0.8	0.916
rs2834164	chr21:33249643	IFNAR2	A	C	0.452	0.479	0.487	0.463	0.483	0.476	0.491	0.454	0.833	0.521	0.42	0.474	0.419	0.45	0.475
