# Supplementary material for: Canadian COVID-19 host genetics cohort replicates known severity associations
Source: PLoS Genet. 2024 Mar 22;20(3):e1011192. doi: 10.1371/journal.pgen.1011192 (PMC10990181; doi:10.1371/journal.pgen.1011192)
Supplement: S7 Table — Variant rs79973703 (at the GRCh38 genomic location of chr7:107127037) was identified from a joint 2 d.f. test after applying a MAF > 5% filter and removing variants in the difficult-to-sequence regions. Top row indicates results from the primary single-variant analysis. Following two rows indicate sex-stratified single-variant results. Subsequent rows indicate results from the G x Sex interaction GWAS. (XLSX) [file pgen.1011192.s026.xlsx]

## Sheet: S7 Table
Table S7. Association details of lead variant from HostSeq G x Sex interaction analysis. Variant rs79973703 (at the GRCh38 genomic location of chr7:107127037) was identified from a joint 2 d.f. test after applying a MAF > 5% filter and removing variants in the difficult-to-sequence regions. Top row indicates results from the primary single-variant analysis. Following two rows indicate sex-stratif…
GWAS	Effect Allele Freq.	Beta	SE	P-value
Primary	0.11	-0.14	0.066	0.0338
Sex-stratified: Female	0.11	0.16	0.089	0.0739
Sex-stratified: Male	0.1	-0.5	0.098	3.21e-07
G x Sex interaction: test for main effect	0.11	-0.52	0.098	1e-07
G x Sex interaction: test for interaction effect	0.11	0.69	0.131	1.29e-07
G x Sex interaction: joint test for main and interaction effects	0.11	NA	NA	9.34e-08
