# Supplementary material for: Canadian COVID-19 host genetics cohort replicates known severity associations
Source: PLoS Genet. 2024 Mar 22;20(3):e1011192. doi: 10.1371/journal.pgen.1011192 (PMC10990181; doi:10.1371/journal.pgen.1011192)
Supplement: S8 Table — WDR89 (at the GRCh38 genomic location of chr14:63597039–63641871) was identified from a SKAT-O analysis of high/moderate impact variants. 7 missense variants in WDR89 have a result in the primary unfiltered GWAS. Amino Acid change is depicted in the HGVS (Human Genome Variation Society) notation. (XLSX) [file pgen.1011192.s027.xlsx]

## Sheet: S8 Table
Table S8. Association details of variants in WDR89. WDR89 (at the GRCh38 genomic location of chr14:63597039-63641871) was identified from a SKAT-O analysis of high/moderate impact variants. 7 missense variants in WDR89 have a result in the primary unfiltered GWAS. Amino Acid change is depicted in the HGVS (Human Genome Variation Society) notation.
SNP	Genomic Location (GRCh38)	Amino Acid change	Reference Allele	Effect Allele	Effect Allele Freq.	Beta	SE	P-value
rs138166073	chr14:63598838	p.Val369Met	C	T	0.001	-0.002	0.61	0.998
rs141157376	chr14:63598981	p.Ala321Val	G	A	0.001	0.238	0.77	0.757
rs182117567	chr14:63599512	p.Val144Gly	A	C	0	0.784	0.96	0.412
rs992348595	chr14:63599677	p.Cys89Tyr	C	T	0.023	0.868	0.14	8.93e-10
rs918064794	chr14:63599680	p.Ala88Gly	G	C	0.024	0.832	0.14	1.45e-09
rs940317302	chr14:63599684	p.Ser87Pro	A	G	0.023	0.915	0.14	9.56e-11
rs753811409	chr14:63599918	p.Ala9Thr	C	T	0	0.597	1.16	0.605
