# Supplementary material for: Canadian COVID-19 host genetics cohort replicates known severity associations
Source: PLoS Genet. 2024 Mar 22;20(3):e1011192. doi: 10.1371/journal.pgen.1011192 (PMC10990181; doi:10.1371/journal.pgen.1011192)
Supplement: S9 Table — Variants were selected to include the top three HGI7no loci (first three rows), the top five hits from the primary HostSeq GWAS (next five rows), and the three WDR89 variants driving the SKAT-O results (last three rows). Values have been extracted from the joint-called VCF of N = 10,059 samples before QC removals (these variants passed all filters described in S1 Fig). WDR89 variants have the lowest ‘MAF’ and higher ‘ExcessHet’ but they pass HostSeq thresholds. However, they failed in gnomAD (v4.0) which used a different method, AS_VQSR, for QC protocol. Description of column headers is given below the table. (XLSX) [file pgen.1011192.s028.xlsx]

## Sheet: S9 Table
Table S9. Quality metrics for selected HostSeq variants. Variants were selected to include the top three HGI7no loci (first three rows), the top five hits from the primary HostSeq GWAS (next five rows), and the three WDR89 variants driving the SKAT-O results (last three rows). Values have been extracted from the joint-called VCF of N = 10,059 samples before QC removals (these variants passed all …
CHROM	POS	ID	REF	ALT	QUAL	AC	AF	AN	BaseQRankSum	DP	ExcessHet	FS	InbreedingCoeff	MLEAC	MLEAF	MQ	MQRankSum	QD	ReadPosRankSum	SOR	NS	MAF	AC_Het	AC_Hom	AC_Hemi	HWE	ExcHet
3	45805277	rs17763742	A	G	163611	2052	0.101998	20118	-2.653	371133	0.0007	0	0.0373	2054	0.102	249.83	0	2.03	0	0.706	10059	0.101998	1774	278	0	0.000315395	0.999876
6	41515629	rs2496646	T	C	1757540	18261	0.907695	20118	-1.046	317163	0	0	0.2057	18300	0.908	118.16	-1.803	5.84	-0.096	0.811	10059	0.0923054	1335	16926	0	0	1
21	33249643	rs2834164	A	C	913790	9637	0.479024	20118	-2.875	407085	0.0758	0	0.0209	9657	0.479	249.8	0	3.01	0	0.684	10059	0.479024	4915	4722	0	0.0359377	0.98364
3	45848457	rs35731912	C	T	170313	2085	0.103639	20118	2.64	382405	0.0001	0	0.0416	2087	0.104	249.78	0	1.91	0.023	0.669	10059	0.103639	1791	294	0	5.45562e-05	0.999977
3	138353967	rs1199346	G	A	1727650	16013	0.795954	20118	2.86	429579	0.0039	0	0.0314	16043	0.796	249.8	0	4.25	0.024	0.695	10059	0.204046	3167	12846	0	0.00236214	0.998993
6	41535823	rs4714474	G	A	113590	1414	0.0702853	20118	4.19	360182	0	0	0.2441	1419	0.07	249.86	0	2.29	0.062	0.696	10059	0.0702853	994	420	0	0	1
10	107238146	rs17122332	A	G	241005	2949	0.146585	20118	-2.38	370039	0.0004	0	0.0379	2953	0.147	249.74	0	2.23	0	0.703	10059	0.146585	2421	528	0	0.000205791	0.999921
15	54131608	rs78173596	T	C	151843	1922	0.0955363	20118	-2.071	378588	0.7053	0	0.0102	1926	0.096	249.75	0	2.02	-0.037	0.685	10059	0.0955363	1720	202	0	0.29867	0.86873
14	63599677	rs992348595	C	T	3733.38	431	0.0214236	20118	1.38	384467	23.5473	0	-0.0255	239	0.012	225.71	-6.242	0.22	0.31	0.714	10059	0.0214236	431	0	0	0.0155797	0.00903031
14	63599680	rs918064794	G	C	3890.57	450	0.022368	20118	-0.705	383752	25.413	0	-0.0265	250	0.012	225.72	-6.163	0.22	0.271	0.68	10059	0.022368	450	0	0	0.010448	0.00587627
14	63599684	rs940317302	A	G	3613.91	423	0.0210259	20118	-2.219	386091	22.7848	0	-0.0255	235	0.012	225.94	-6.183	0.22	0.249	0.692	10059	0.0210259	423	0	0	0.0244096	0.0107592
QUAL = 'Phred-scaled probability that the site has no variant'
AC = 'Allele count in genotypes, for each ALT allele, in the same order as listed'
AF = 'Allele Frequency, for each ALT allele, in the same order as listed'
AN = 'Total number of alleles in called genotypes'
BaseQRankSum = 'Z-score from Wilcoxon rank sum test of Alt Vs. Ref base qualities'
DP = 'Approximate read depth, some reads may have been filtered'
ExcessHet = 'Phred-scaled p-value for exact test of excess heterozygosity'
FS = 'Phred-scaled p-value using Fisher's exact test to detect strand bias'
InbreedingCoeff = 'Inbreeding coefficient as estimated from the genotype likelihoods per-sample when compared against the Hardy-Weinberg expectation'
MLEAC = 'Maximum likelihood expectation (MLE) for the allele counts (not necessarily the same as the AC), for each ALT allele, in the same order as listed'
MLEAF = 'Maximum likelihood expectation (MLE) for the allele frequency (not necessarily the same as the AF), for each ALT allele, in the same order as listed'
MQ = 'RMS Mapping Quality'
MQRankSum = 'Z-score From Wilcoxon rank sum test of Alt vs. Ref read mapping qualities'
QD = 'Variant Confidence/Quality by Depth'
ReadPosRankSum = 'Z-score from Wilcoxon rank sum test of Alt vs. Ref read position bias'
SOR = 'Symmetric Odds Ratio of 2x2 contingency table to detect strand bias'
NS = 'Number of samples with data'
MAF = 'Minor Allele frequency'
AC_Het = 'Allele counts in heterozygous genotypes'
AC_Hom = 'Allele counts in homozygous genotypes'
AC_Hemi = 'Allele counts in hemizygous genotypes'
HWE = 'HWE test (PMID:15789306): 1=good, 0=bad'
ExcHet = 'Test excess heterozygosity: 1=good, 0=bad'
