# Supplementary material for: Canadian COVID-19 host genetics cohort replicates known severity associations
Source: PLoS Genet. 2024 Mar 22;20(3):e1011192. doi: 10.1371/journal.pgen.1011192 (PMC10990181; doi:10.1371/journal.pgen.1011192)
Supplement: S10 Table — Association results in this table exclude genetic PCs as covariates from the model. While an examination of PRS without genetic PCs is significant, inclusion of genetic PCs reduces significance from P = 1.96E-48 (Table 5) to 5.25E-13. Retained signal indicates that population structure does not confound our analysis. (XLSX) [file pgen.1011192.s029.xlsx]

## Sheet: S10 Table
Table S10. Association of PRS with hospitalization status. PRS is constructed with PRSice using the top three loci which pass the P < 5E-8 threshold in HGI7no. Association results in this table exclude genetic PCs as covariates from the model. While an examination of PRS without genetic PCs is significant, inclusion of genetic PCs reduces significance from P = 1.96E-48 (Table 5) to 5.25E-13. Reta…
Term	Beta	SE	T-statistic	P-value
Intercept	0.647	0.105	6.15	7.76e-10
PRS	0.381	0.026	14.62	1.96e-48
Sex	-0.913	0.066	-13.91	5.44e-44
Age	0.568	0.054	10.49	1e-25
Age2	0.058	0.02	2.99	0.00278
Age x Sex	0.036	0.034	1.07	0.283
Age2 x Sex	0.047	0.012	3.74	0.000182
