# Supplementary material for: Canadian COVID-19 host genetics cohort replicates known severity associations
Source: PLoS Genet. 2024 Mar 22;20(3):e1011192. doi: 10.1371/journal.pgen.1011192 (PMC10990181; doi:10.1371/journal.pgen.1011192)
Supplement: S11 Table — P-value thresholds are indicated for PRSice results, and results are compared to PRS-CS method (last row). PRSice thresholds at P < 5E-8 and 1E-5 are significant at 0.05 level and include a small number of variants indicating low polygenicity (at most 53, after LD clumping with a window-size of 750kb). PRS-CS result is also significant but uses a large number of SNPs. All significant thresholds have positive effect size, indicating that polygenic risk for hospitalization calculated with summary statistics from HGI7no is positively associated with hospitalization in HostSeq. R-squared represents difference in pseudo-R-squared of full model with PRS and null model without PRS. (XLSX) [file pgen.1011192.s030.xlsx]

## Sheet: S11 Table
Table S11. Association between PRS and hospitalization status by different methods. P-value thresholds are indicated for PRSice results, and results are compared to PRS-CS method (last row). PRSice thresholds at P < 5E-8 and 1E-5 are significant at 0.05 level and include a small number of variants indicating low polygenicity (at most 53, after LD clumping with a window-size of 750kb). PRS-CS resu…
Method	Threshold	No. of SNPs	Beta	SE	R-squared	P-value
PRSice	5e-08	3	0.215	0.03	0.00546	5.25e-13
PRSice	1e-05	53	0.101	0.03	0.00116	0.000869
PRSice	0.0001	383	0.052	0.028	0.000357	0.0647
PRSice	0.001	3435	0.001	0.032	1.46e-07	0.97
PRSice	0.01	27586	0.02	0.046	1.92e-05	0.668
PRSice	0.05	112407	0.076	0.058	0.000181	0.189
PRSice	0.1	200077	0.067	0.064	0.000113	0.299
PRSice	0.5	654629	0.096	0.068	0.000206	0.16
PRSice	1	929096	0.083	0.069	0.000152	0.228
PRS-CS		1033441	0.356	0.087	0.00174	4.63e-05
