# Supplementary material for: Canadian COVID-19 host genetics cohort replicates known severity associations
Source: PLoS Genet. 2024 Mar 22;20(3):e1011192. doi: 10.1371/journal.pgen.1011192 (PMC10990181; doi:10.1371/journal.pgen.1011192)
Supplement: S12 Table — PRS is constructed with (a) PRSice using the top three loci which pass the P < 5E-8 threshold in HGI7no, and (b) PRS-CS using 1,033,441 SNPs. Association is tested per-ancestry using the same model as in S9 Table, i.e., with all covariates except genetic PCs. Beta, SE, t-statistic and p-value is reported for the PRS term in the table for all ancestries. R-squared represents difference in pseudo-R-squared of full model with PRS and null model without PRS. (XLSX) [file pgen.1011192.s031.xlsx]

## Sheet: S12 Table
Table S12. Per-ancestry association of PRS with hospitalization status. PRS is constructed with (a) PRSice using the top three loci which pass the P < 5E-8 threshold in HGI7no, and (b) PRS-CS using 1,033,441 SNPs. Association is tested per-ancestry using the same model as in Table S9, i.e., with all covariates except genetic PCs. Beta, SE, t-statistic and p-value is reported for the PRS term in t…
Ancestry	Beta PRSice	SE PRSice	T-statistic PRSice	P-value PRSice	R-squared PRSice	Beta PRS-CS	SE PRS-CS	T-statistic PRS-CS	P-value PRS-CS	R-squared PRS-CS
EUR	0.25	0.038	6.45	1.1e-10	0.006	0.9	0.096	9.42	4.47e-21	0.014
SAS	0.26	0.078	3.28	0.00103	0.022	0.39	0.25	1.54	0.123	0.005
EAS	0.29	0.084	3.47	0.00052	0.019	0.24	0.219	1.11	0.269	0.002
AMR	0.23	0.094	2.42	0.0154	0.012	0.83	0.211	3.96	7.48e-05	0.034
AFR	-0.15	0.119	-1.27	0.205	0.004	0.77	0.153	5	5.78e-07	0.068
uncategorized	0.58	0.165	3.54	0.000408	0.074	1.1	0.232	4.74	2.09e-06	0.143
